# Supplementary material for: On the Broader Significance of Maternal Sensitivity: Mothers’ Early and Later Sensitive Parenting Matter to Children's Language, Executive Function, Academics, and Self‐Reliance
Source: Dev Sci. 2024 Dec 16;28(1):e13594. doi: 10.1111/desc.13594 (PMC11647561; doi:10.1111/desc.13594)
Supplement: Supplementary file 7 — Supporting information [file DESC-28-e13594-s001.xlsx]

## Sheet: Sheet1
	6 months	15 months	24 months	36 months	54 months	Grade 1	Grade 3	Grade 5	Age 15
Maternal Sensiitivity	nondistress6m_7trans	Nondistress15m_7trans	Nondistress24m_7trans	SPTSIO36	SPTSIO54	SPTSIO1S	SPTSIOG3	SPTSIOG5	MRASIOX5
	Posregard6m_7trans	Posregard15m_7trans	Posregard24m_7trans	RSCSIO36	RSCSIO54	RSCSIO1S	RSCSIOG3	RSCSIOG5	MWRSIOX5
	intrusiveness6m_reversed_7trans	intrusiveness15m_reversed_7trans	Intrusiveness_REVER_Trans24m	Hostility36m_reversed	Hostility54m_reversed	HostilityG1_reversed	HostilityG3_reversed	HostilityG5_reversed	MHISIOX5
Rec Lang				RVCSTM36	PLSASC54
Expr Lang				RELSTM36	PLSESC54
Sustained Attention					CPINCC54
IC					CPOMSC54
WM					WJMSSC54
Self Reliance						SLFR_O1S	SLFR_OG3	SLFR_OG5	SLFRLCX5
Reading						WJLWSC1S	WJBRSCG3	WJBRSCG5	WJPCSCX5
Math						WJAPSC1S	WJBMSCG3	WJBMSCG5	WJAPSCX5
